# Supplementary material for: Cultivation of Cupriavidus necatorstrains on hydrolyzed lignocellulosic feedstocks widely available in Europe
Source: Biotechnol Rep (Amst). 2025 May 20;47:e00899. doi: 10.1016/j.btre.2025.e00899 (PMC12178924; doi:10.1016/j.btre.2025.e00899)
Supplement: Supplementary file 1 [file mmc1.xlsx]

## Sheet: Raw material compos.NREL Table2
	Material	Sample	Steam explosion	Cellobiose %	Glucose %	Xylose %	Arabinose %	Total Ash %	Lignin %	Glucan %	Xylan %	Galactan %	Arabinan %	Mannan %	Acetate %	Formic acid %	HMF %	Furfural %	Total
	Straw	A	No	0	0.254925	0.379928	0.761906	5.40288	25.4275	49.7443	30.0403	2.75198	4.81189	0	3.72621	0.922973	0.433623	2.06446	124.658
	Beech	B	No	0	0	0.0242048	0	1.09989	29.8042	39.1073	16.9327	2.98034	1.30705	1.68137	5.7348	0.750286	0.163441	1.51217	99.5855
	Spruce	C	No	0	0	0	0	0.28405	31.7104	55.9595	6.94437	3.20349	2.14006	16.3513	2.04914	1.31463	0.693892	0.677638	120.651
	Pine	D	No	0	0.00904751	0	0	0.25607	32.3862	54.9168	6.82571	3.70971	2.75655	17.6742	1.88045	0.991286	0.524286	0.468597	121.93
	Miscanthus	E	No	0	0.213443	0.0839013	0	2.5903	27.5092	41.1319	20.5264	1.77602	2.44427	1.27677	4.15983	0.967819	0.210351	1.9616	102.89
	Straw	A1	No additive, 160°C	0	0.165423	0.730144	0.154015	4.52427	26.5736	39.1758	24.4833	0	6.35991	0	1.18682	0.596462	0.336069	2.09237	104.286
	Straw	A2	0.5% H2SO4, 160°C	0	0.0785837	0.255958	0.255958	5.57593	27.1094	38.195	17.9952	0	0	0	1.31474	1.00987	0.369831	1.90596	92.1605
	Straw	A3	No additive, 180°C	0	0.0773207	0.321208	0.169259	4.0703	25.4803	32.9239	18.3711	0	1.19348	0	2.76256	0.893896	0.35472	1.98643	86.6181
	Beech	B1	0.5% H2SO4, 160°C	0.411608	0.250042	0.819369	0.85399	1.08007	34.7142	32.8735	16.393	0	0	0	1.2763	0.801617	0.35022	1.60279	89.8239
	Beech	B2	0.5% H2SO4, 180°C	0	1.25124	10.6792	2.65961	1.31781	19.5112	35.5338	6.94589	0	0	0	1.22145	0.69112	0.338997	1.43979	80.1503
	Beech	B3	No additive, 190°C	0	0.20485	0.845256	0.363957	1.06939	34.4113	39.8314	19.2196	2.51272	1.29485	3.14285	6.48075	1.95826	0.994324	1.60444	112.33
	Spruce	C1	0.5% H2SO4, 160°C	0.330131	0.983559	5.36495	0.808885	0.333089	36.27	51.1372	2.53712	2.47646	1.26006	15.7829	1.00353	0.97752	0.439201	0.425104	119.704
	Spruce	C2	0.5% H2SO4, 180°C	0	2.18301	8.80254	0.907808	0.292349	33.6923	61.185	0	3.14133	0.641004	13.0921	0.538424	1.08557	0.54731	0.451666	126.109
	Spruce	C3	No additive, 190°C	0	0.120609	0.450847	0.651861	0.318396	30.6376	47.7672	5.78926	2.85007	1.92077	16.5971	2.0808	1.08756	0.562243	0.62127	110.834
	Pine	D1	0.5% H2SO4, 160°C	0	1.21707	6.23082	1.04906	0.275497	33.8475	33.5586	3.45263	2.28733	0.715441	9.98276	0.785763	0.958779	0.479488	0.406755	94.8407
	Pine	D2	0.5% H2SO4, 180°C	0	2.68304	10.4934	1.04972	0.29442	35.1995	32.9527	3.04872	2.21925	1.14162	10.3323	0.330575	0.993727	0.467636	0.365146	101.207
	Pine	D3	No additive, 190°C	0	0.0970124	0.890077	0.717796	0.212817	34.7649	37.9543	3.68061	1.99761	1.18606	11.8836	1.62013	1.10294	0.517336	0.432217	96.6252
	Miscanthus	E1	0.5% H2SO4, 160°C	0	0.42751	2.37386	0.708743	3.24161	26.0144	39.4065	17.502	3.1733	1.91214	0	3.20857	0.744505	0.37978	1.7082	99.0929
	Miscanthus	E2	0.5% H2SO4, 180°C	0	1.08836	3.86768	0.903693	3.08267	26.4519	39.9133	16.431	2.99454	1.18873	0	2.84548	0.818175	0.38266	1.83315	99.9682
	Miscanthus	E3	No additive, 180°C	0	0.11562	0.332434	0.479027	2.88135	26.2393	39.582	19.4229	3.18905	2.00502	0	3.46549	0.78467	0.417099	2.08638	98.914
	Miscanthus	E4	No additive, 190°C	0	0.143429	0.899361	0.517153	3.10603	26.7023	38.2015	19.8446	2.23696	1.35942	0	3.33496	0.850335	0.398005	2.0961	97.5942
	NBSK average	Pulp	No	0	0	0	0	0.172877	1.80229	87.2663	8.55706	0	4.69005	9.71699	0	0	1.17867	1.54339	113.384
		Normalized
		Sample	Cellobiose %	Glucose %	Xylose %	Arabinose %	Total Ash %	Lignin %	Glucan %	Xylan %	Galactan %	Arabinan %	Mannan %	Acetate %	check total
		A straw	0	0.206749	0.308129	0.61792	4.38184	20.6222	40.3435	24.3632	2.23191	3.90253	0	3.02203	100
		A1	0	0.160056	0.706454	0.149018	4.37748	25.7114	37.9048	23.689	0	6.15357	0	1.14831	100
		A2	0	0.0865643	0.281952	0.281952	6.14219	29.8625	42.0739	19.8227	0	0	0	1.44826	100
		A3	0	0.0905718	0.376256	0.198267	4.76786	29.8471	38.5663	21.5196	0	1.39801	0	3.23601	100
		B beech	0	0	0.0245306	0	1.1147	30.2053	39.6337	17.1606	3.02046	1.32464	1.70401	5.812	100
		B1	0.464191	0.281985	0.924044	0.963088	1.21805	39.149	37.0732	18.4872	0	0	0	1.43934	100
		B2	0	1.58144	13.4974	3.36148	1.66558	24.6602	44.9112	8.77891	0	0	0	1.54378	100
		B3	0	0.187288	0.772792	0.332755	0.977709	31.4612	36.4166	17.5719	2.29731	1.18384	2.87341	5.92515	100
		C spruce	0	0	0	0	0.239417	26.7277	47.1666	5.85319	2.70012	1.80379	13.782	1.72716	100
		C1	0.279091	0.831497	4.5355	0.683828	0.281592	30.6625	43.2312	2.14487	2.09359	1.06525	13.3428	0.848383	100
		C2	0	1.75376	7.07168	0.729304	0.234864	27.0674	49.1541	0	2.52364	0.514962	10.5178	0.432553	100
		C3	0	0.110463	0.412922	0.597027	0.291612	28.0604	43.7491	5.30227	2.61032	1.75919	15.201	1.90576	100
		D pine	0	0.00751363	0	0	0.212656	26.8956	45.6064	5.6685	3.08078	2.28921	14.6778	1.56165	100
		D1	0	1.30304	6.67094	1.12316	0.294958	36.2383	35.929	3.69651	2.4489	0.765976	10.6879	0.841266	100
		D2	0	2.68989	10.5202	1.0524	0.295171	35.2894	33.0369	3.0565	2.22492	1.14454	10.3587	0.331419	100
		D3	0	0.102113	0.936875	0.755536	0.224007	36.5927	39.9498	3.87413	2.10264	1.24842	12.5084	1.70531	100
		E Miscanthus	0	0.209851	0.0824891	0	2.5467	27.0461	40.4396	20.1809	1.74613	2.40313	1.25528	4.08981	100
		E1	0	0.436375	2.42308	0.723439	3.30883	26.5538	40.2236	17.8649	3.2391	1.95179	0	3.2751	100
		E2	0	1.10194	3.91595	0.914971	3.12114	26.782	40.4115	16.6361	3.03191	1.20356	0	2.88099	100
		E3	0	0.118327	0.340217	0.490243	2.94882	26.8537	40.5088	19.8777	3.26372	2.05197	0	3.54663	100
		E4	0	0.148869	0.933472	0.536767	3.22384	27.7151	39.6504	20.5973	2.3218	1.41098	0	3.46144	100
		Pulp	0	0	0	0	0.154072	1.60624	77.7736	7.62624	0	4.17987	8.65999	0	100

## Sheet: Filtration curves A1
	A1 (S612)		Wheat straw, no acid and pre-treated using steam explosion at 160°C for 10 minutes
	Time	Filtrate Vf 612	t/Vf	t	Vf 612a	t/Vf (s/mL)				Slope	Slope	Slope	Vfend	Vfend	Vfend
	(s)	(mL)	(s/mL)	(s)	(mL)	(s/mL)				(t/mL²)	MW	error	(mL)	MW	error
	0	0		0	0					0.0648	0.05745	0.00735	72.8	87.7	14.9
	11	10.8	1.01852	37	30.8	1.2013				0.0501			102.6
	17	18.6	0.913978	79	47.9	1.64927
	20	21.3	0.938967	136	62.7	2.16906
	22	22.8	0.964912	193	73.2	2.63661
	23	27.9	0.824373	254	82.3	3.08627
	37	37.9	0.976253	325	90.1	3.6071
	57	44.1	1.29252	383	94.6	4.04863
	77	49	1.57143	466	98.1	4.75025
	97	52.1	1.8618	519	99	5.24242
	117	55.4	2.11191	563	99.7	5.64694
	137	56.8	2.41197	630	100.6	6.26243
	157	59.7	2.62982	675	101	6.68317
	177	61.8	2.86408	727	101.1	7.1909
	197	64	3.07812	778	101.4	7.67258
	217	65.8	3.29787	833	101.8	8.18271
	237	66.8	3.5479	900	102.2	8.80626
	257	67.8	3.79056	956	102.6	9.31774
	277	68.8	4.02616
	297	69.4	4.27954
	317	70	4.52857
	337	70.5	4.78014
	357	70.6	5.05666
	417	71.8	5.8078
	457	72.8	6.27747

## Sheet: Filtration curves A2
	A2 (S620)		Wheat straw, 0.5% H2SO4 and pre-treated using steam explosion at 160°C for 10 minutes
	Time	Vf 620	t/Vf	t	Vf 620b	t/Vf				Slope	Slope	Slope	Vfend	Vfend	Vfend
	(s)	(mL)	(s/mL)	(s)	(mL)	(s/mL)				(t/mL²)	MW	error	(mL)	MW	error
	0	0		0	0					0.0057	0.0043	0.0014	163.1	168.75	5.65
	20	23.4	0.854701	24	3.3	7.27273				0.0029			174.4
	40	43.5	0.91954	55	39.5	1.39241
	60	61.8	0.970874	85	57.7	1.47314
	80	78.4	1.02041	112	72.6	1.5427
	100	94.6	1.05708	144	86.9	1.65708
	120	109.2	1.0989	172	99.7	1.72518
	140	124.2	1.12721	202	112.7	1.79237
	160	137.3	1.16533	233	124.7	1.86848
	180	143.4	1.25523	270	139.9	1.92995
	200	148.5	1.3468	299	148.6	2.01211
	220	151.9	1.44832	329	158.1	2.08096
	240	153.2	1.56658	358	164	2.18293
	260	155.7	1.66988	387	168.9	2.2913
	280	157	1.78344	418	171.5	2.43732
	300	158.7	1.89036	438	172.6	2.53766
	320	160.3	1.99626	457	174.1	2.62493
	340	161.2	2.10918	466	174.4	2.67202
	360	162.5	2.21538
	370	163.1	2.26855

## Sheet: Filtration curves A3
A3 (S617)		Wheat straw, no acid and pre-treated using steam explosion at 180°C for 10 minutes
Time	Vf 617	t/Vf	Time	Vf 617a	t/Vf	t	Vf 617b	t/Vf
(s)	(mL)	(s/mL)	(s)	(mL)	(s/mL)	(s)	(mL)	(s/mL)
0	0		0	0		0	0
5	10.3	0.485437	17	9.8	1.73469	9	11.3	0.79646				Slope	Slope		Vfend	Vfend	Vfend
10	15	0.666667	45	38.7	1.16279	18	15.9	1.13208				(t/mL²)	MW	error	(mL)	MW	error
15	26.7	0.561798	74	53.7	1.37803	32	32.5	0.984615				0.0227	0.0228667	0.00567587	110.4	95.7	12.7533
20	36.1	0.554017	103	63.4	1.62461	45	45.5	0.989011				0.016			97.4
25	44.8	0.558036	149	74.9	1.98932	71	64.2	1.10592				0.0299			79.3
30	52.8	0.568182	190	80.2	2.36908	84	69.2	1.21387
40	57.8	0.692042	247	87.7	2.81642	109	77	1.41558
50	61.3	0.815661	315	94.8	3.32278	125	81.8	1.52812
60	64.2	0.934579	364	98.6	3.69168	137	85.5	1.60234
70	67.2	1.04167	402	101.5	3.96059	151	88.7	1.70237
80	67.5	1.18519	454	104.5	4.3445	165	91.9	1.79543
90	69.6	1.2931	518	108.1	4.79186	179	94.5	1.89418
100	71.2	1.40449	539	109.1	4.94042	189	96.4	1.96058
110	73.1	1.50479	556	109.9	5.05914	195	97.3	2.00411
120	74.1	1.61943	568	110.4	5.14493	196	97.4	2.01232
130	74.9	1.73565
140	76.6	1.82768
150	77.3	1.94049
160	78.2	2.04604
170	79.4	2.14106
180	79.2	2.27273
190	79.4	2.39295
200	79.7	2.50941
210	79.3	2.64817

## Sheet: Filtration curves B1
B1 (B625)	Beech, 0.5% H2SO4 and pre-treated using steam explosion at 160°C for 10 minutes
Time	Vf 625	t/Vf	t	Vf 625a	t/Vf	t	Vf 625b	t/Vf				Slope	Slope		Vfend	Vfend	Vfend
(s)	(mL)	(s/mL)	(s)	(mL)	(s/mL)	(s)	(mL)	(s/mL)				(mL)	MW	error	(mL)	MW	error
0	0		0	0		0	0					0.00069	0.00068	0.000159374	145.1	166.233	15.1174
5	18	0.277778	10	3.8	2.63158	0.07	4	0.0175				0.00087			179.6
10	35.1	0.2849	21	60.5	0.347107	20	85.3	0.234467				0.00048			174
15	51.1	0.293542	34	99.9	0.34034	32	126	0.253968
20	66.6	0.3003	63	149.5	0.421405	83	170.7	0.486233
25	79.4	0.314861	74	163.3	0.453154	103	172.3	0.597795
30	100	0.3	86	169.2	0.508274	133	173.7	0.765688
40	120.5	0.33195	102	173.7	0.587219	165	173.8	0.949367
50	132.5	0.377358	121	176.2	0.68672	187	174	1.07471
60	137.4	0.436681	152	177.8	0.854893	209	174	1.20115
70	137.9	0.507614	171	179.6	0.952116
80	139	0.57554	183	179.6	1.01893
90	139.7	0.644238	194	179.6	1.08018
100	140	0.714286
110	141.4	0.777935
120	142.3	0.843289
130	142.6	0.911641
140	143	0.979021
150	143	1.04895
160	143.4	1.11576
170	143.9	1.18138
180	143.8	1.25174
190	144.3	1.3167
200	144.2	1.38696
210	144.7	1.45128
220	145	1.51724
230	144.8	1.5884
240	145.1	1.65403
250	145.1	1.72295
260	145.1	1.79187
270	145.1	1.86079
280	145.1	1.9297
290	145.1	1.99862

## Sheet: Filtration curves B2
B2 (B628)	Beech, 0.5% H2SO4 and pre-treated using steam explosion at 180°C for 10 minutes
Time (s)	Vf 628		t	Vf 628a		t	Vf 628b
(s)	(mL)	t/Vf (s/mL)	(s)	(mL)	t/Vf (s/mL)	(s)	(mL)	t/Vf (s/mL)				Slope	Slope	Slope	Vfend	Vfend	Vfend
0	0.3		0	0		0	0					(t/mL²)	MW	error	(mL)	MW	error
5	2.6	1.92308	17	8	2.125	27	7.7	3.50649				0.0112	0.0110667	0.000498888	144.5	136.767	12.3046
10	3.2	3.125	48	26.5	1.81132	55	21.4	2.57009				0.0116			146.4
20	12.2	1.63934	86	41	2.09756	74	28.9	2.56055				0.0104			119.4
30	19	1.57895	150	60.3	2.48756	93	36	2.58333
40	25	1.6	182	68.1	2.67254	118	44.3	2.66366
50	30	1.66667	230	80.6	2.8536	146	52.8	2.76515
60	35	1.71429	267	90.3	2.95681	173	60.5	2.8595
70	39.2	1.78571	304	98.6	3.08316	196	67	2.92537
80	44	1.81818	343	108	3.17593	217	72.2	3.00554
100	51.2	1.95312	390	118.4	3.29392	246	79.8	3.08271
120	59.2	2.02703	427	124.7	3.42422	281	88.8	3.16441
140	66.7	2.09895	455	130.8	3.47859	306	95.2	3.21429
160	73.5	2.17687	499	135.6	3.67994	332	101.3	3.27739
180	80.6	2.23325	539	138.8	3.88329	358	106.5	3.3615
200	87.1	2.29621	580	141.5	4.09894	385	111.2	3.46223
220	93.4	2.35546	614	143.2	4.28771	414	116.8	3.54452
240	99.2	2.41935	656	145.3	4.5148	435	119.4	3.64322
260	104.9	2.47855	683	146.4	4.6653
280	111.8	2.50447
300	117	2.5641
320	122.3	2.61652
340	127.4	2.66876
360	130.2	2.76498
380	134.1	2.83371
400	137	2.91971
420	139.5	3.01075
440	141.4	3.11174
460	143.7	3.20111
480	144.5	3.3218

## Sheet: Filtration curves B3
B3 (B632)	Beech, no acid and pre-treated using steam explosion at 190°C for 10 minutes
Time	Vf 632	t/Vf	t	Vf 632b	t/Vf				Slope	Slope	Slope	Vfend	Vfend	Vfend
(s)	(mL)	(s/mL)	(s)	(mL)	(s/mL)				(t/mL²)	MW	error	(mL)	MW	error
0	0		0	0					0.0048	0.0052	0.0004	167.2	173.95	6.75
5	10.7	0.46729	31	5.5	5.63636				0.0056			180.7
10	18.2	0.549451	59	37.3	1.58177
15	23.5	0.638298	87	50.8	1.7126
20	28.3	0.706714	116	67.8	1.71091
30	37.9	0.791557	249	131.8	1.88923
40	46.2	0.865801	341	159.1	2.14331
50	54.2	0.922509	387	165.4	2.33978
60	62.2	0.96463	459	170.8	2.68735
70	68.5	1.0219	486	174.7	2.78191
80	75	1.06667	517	177.1	2.91925
90	82.1	1.09622	550	178.8	3.07606
100	88.2	1.13379	585	179.9	3.25181
110	94.1	1.16897	597	180.7	3.30382
120	99.5	1.20603
130	105.7	1.2299
140	111.1	1.26013
150	116.2	1.29088
160	122.2	1.30933
170	127.7	1.33125
180	132.8	1.35542
190	138	1.37681
200	142.1	1.40746
210	144.3	1.4553
220	147.9	1.48749
230	150.5	1.52824
240	152.5	1.57377
250	154.4	1.61917
260	156.2	1.66453
270	157.7	1.71211
280	159.1	1.7599
290	161.4	1.79678
300	162.3	1.84843
310	163.6	1.89487
320	163.8	1.9536
330	164.5	2.00608
340	165.3	2.05687
350	166.4	2.10337
360	166.7	2.15957
370	167.1	2.21424
380	167.2	2.27273

## Sheet: Filtrations curves C1
C1 (Sp637)	Spruce, 0.5% H2SO4 and pre-treated using steam explosion at 160°C for 10 minutes
Time	Vf 637	t/Vf	t	Vf 637a	t/Vf	t	Vf 637b					Slope	Slope		Vfend	Vfend	Vfend
(s)	(mL)	(s/mL)	(s)	(mL)	(s/mL)	(s)	(mL)	t/Vf (s/mL)				(t/mL²)	MW	error	(mL)	MW	error
0	0.7		0	0		0	0					0.00062	0.00063	5.35413e-05	130.8	128.067	3.38264
5	18.5	0.27027	29	58.8	0.493197	22	37.5	0.586667				0.00057			130.1
10	35.1	0.2849	44	93.9	0.468584	44	88.5	0.497175				0.0007			123.3
15	49.5	0.30303	57	105.4	0.540797	58	104.5	0.555024
20	66.8	0.299401	79	114	0.692982	79	111	0.711712
25	81.1	0.308261	97	118.9	0.815812	97	113.2	0.85689
30	89.4	0.33557	126	122.4	1.02941	126	117.1	1.076
40	98.1	0.407747	151	124.4	1.21383	151	119.1	1.26784
50	103.5	0.483092	172	124.7	1.37931	172	120.5	1.42739
60	106.7	0.562324	186	127.5	1.45882	188	121.4	1.5486
70	110.1	0.635786	197	128.5	1.53307	198	122.1	1.62162
80	111.8	0.715564	214	129.7	1.64996	215	122.6	1.75367
90	113.5	0.792952	220	130.1	1.69101	226	123.3	1.83293
100	115.5	0.865801
110	116.9	0.940975
120	118	1.01695
130	119.2	1.0906
140	120.1	1.1657
150	121.5	1.23457
160	122.3	1.30826
170	123.3	1.37875
180	123.4	1.45867
190	124.1	1.53102
200	125.2	1.59744
210	125.6	1.67197
220	126	1.74603
230	126.3	1.82106
240	126.7	1.89424
250	127.3	1.96386
260	127.9	2.03284
270	128.2	2.10608
280	128.6	2.17729
290	129	2.24806
300	129.3	2.32019
310	129.5	2.39382
320	129.7	2.46723
330	129.8	2.54237
340	130.1	2.61337
350	130.5	2.68199
360	130.8	2.75229

## Sheet: Filtration curves C2
C2 (Sp640)	Spruce, 0.5% H2SO4 and pre-treated using steam explosion at 180°C for 10 minutes
	Vf		Time	Vf 640a	t/Vf	t	Vf 640b					Slope	Slope	Slope	Vfend	Vfend	Vfend
Time (s)	Filtrate (mL)	t/Vf (s/mL)	(s)	(mL)	(s/mL)	(s)	(mL)	t/Vf (s/mL)				(t/mL²)	MW	error	(mL)	MW	error
0	0		0	0		0	0					0.0026	0.00233333	0.000188562	139	145.867	4.88012
5	5	1	20	36	0.555556	20	41.8	0.478469				0.0022			149.9
10	19.5	0.512821	36	72.8	0.494505	36	72.6	0.495868				0.0022			148.7
20	45.2	0.442478	58	112.2	0.516934	58	107.8	0.538033
30	91.3	0.328587	107	128.2	0.834633	86	124.2	0.692432
40	117	0.34188	135	133.2	1.01351	107	130	0.823077
50	128.5	0.389105	155	137.5	1.12727	135	134.3	1.00521
60	129.5	0.46332	184	139.6	1.31805	155	136	1.13971
70	131	0.534351	205	142.1	1.44265	186	138.8	1.34006
80	131.9	0.60652	232	143.5	1.61672	207	140.2	1.47646
90	133	0.676692	259	145	1.78621	232	141.6	1.63842
100	134	0.746269	288	146.1	1.97125	259	142.9	1.81246
110	129.5	0.849421	311	147.2	2.11277	290	144.1	2.01249
120	132.9	0.902935	332	148.1	2.24173	312	144.9	2.15321
130	134.7	0.965108	348	148.6	2.34186	336	145.7	2.30611
140	136.7	1.02414	364	149.1	2.44131	453	146.1	3.10062
150	136.5	1.0989	372	149.4	2.48996	364	146.5	2.48464
160	140.4	1.1396	380	149.9	2.53502	391	147.2	2.65625
170	140.7	1.20824				474	148.7	3.18763
180	139	1.29496

## Sheet: Filtration curves C3
C3 (Sp644)	Spruce, no acid and pre-treated using steam explosion at 190°C for 10 minutes
Time	Vf 644	t/Vf	Time	Vf 644a	t/Vf	Time	Vf 644b					Slope	Slope	Slope	Vfend	Vfend	Vfend
(s)	(mL)	(s/mL)	(s)	(mL)	(s/mL)	(s)	(mL)	t/Vf (s/mL)				(t/mL²)	MW	error	(mL)	MW	error
0	0		0	0	0	0	0	0				0.00047	0.000465	5e-06	141.7	142.367	3.94743
5	8.2	0.609756	20	46.5	0.430108	20	36.2	0.552486				0.00046			137.9
10	25.2	0.396825	47	103	0.456311	41	86.7	0.472895							147.5
15	40.7	0.36855	69	119.2	0.578859	69	121.1	0.569777
20	54.9	0.364299	93	125.4	0.741627	93	130.9	0.710466
30	83.4	0.359712	126	128.7	0.979021	112	134.9	0.830245
40	107.3	0.372787	152	130.5	1.16475	130	137.2	0.947522
50	119.7	0.417711	190	132.3	1.43613	152	139.2	1.09195
60	125.3	0.478851	217	133.3	1.62791	183	141.2	1.29603
70	128.4	0.545171	243	134.2	1.81073	183	142.5	1.28421
80	130.5	0.613027	268	135.5	1.97786	244	143.9	1.69562
90	132.1	0.681302	291	137	2.12409	270	144.8	1.86464
100	133.7	0.747943	312	136.9	2.27904	300	146	2.05479
110	134.5	0.817844	336	137.9	2.43655	329	146.7	2.24267
120	135.7	0.884304	356	137.9	2.58158	353	147.5	2.39322
130	136.7	0.950988
140	137.9	1.01523
150	138.2	1.08538
160	139.1	1.15025
170	139.4	1.21951
180	140.6	1.28023
190	140.6	1.35135
200	141	1.41844
210	141.1	1.48831
220	141.8	1.55148
230	142	1.61972
240	141.7	1.69372

[truncated: 18 more sheets: Filtration curves D1, Filtration curves D2, Filtration curves D3, Filtration curves E1, Filtration curves E2, Filtration curves E3, Filtration curves E4, Filtration curves pulp, Mass balance Figure 2A, Cake resistances Figure 2B, HPLC hydrolysates Table 3, Hydrolysis yields Table 3,  Strain evolution Figure 3A, Toxicity hydrolysates Figure3B, Deepwell cultivation Fig. 3C, Tabelle1, Figure 4, Figure S7]
